# Supplementary material for: Risk Factors for Dental Caries Experience in Children and Adolescents with Cerebral Palsy—A Scoping Review
Source: Int J Environ Res Public Health. 2022 Jun 30;19(13):8024. doi: 10.3390/ijerph19138024 (PMC9265822; doi:10.3390/ijerph19138024)
Supplement: Supplementary file 1 [file ijerph-19-08024-s001.zip]

Archive with 1 entries (1 files):
- ijerph-1763817-supplementary.pdf
